# Supplementary material for: A biogeographical appraisal of the threatened South East Africa Montane Archipelago ecoregion
Source: Sci Rep. 2024 Mar 12;14:5971. doi: 10.1038/s41598-024-54671-z (PMC10933300; doi:10.1038/s41598-024-54671-z)
Supplement: Supplementary file 1 — Supplementary Table S1. [file 41598_2024_54671_MOESM1_ESM.xlsx]

## Sheet: Inselberg plant endemics
Family	Taxon	End. rank	life form	IUCN status	Type only	alt.	Habitat	Mangochi	Liwonde	Zomba-Malosa	Mulanje + Mchese	Thyolo Mt	Mts Soche, Ndirande, Chiradzulu	Chiperone	Mabu	Namuli	Pico Muli	Lico	Inago	Ribáuѐ & Mpaluwe	Nallume (Chinga)	Tumbine (Milange)	Mt Ile (Errego)	Mitucue	Morrumbala	OTHER
Acanthaceae	Isoglossa perdita I.Darbysh.	sp	herb	CR B2ab(iii)	T	1300	C/F				1
Acanthaceae	Isoglossa eliasbandae Brummitt	sp	herb		T	1525	C/F			1
Acanthaceae	Isoglossa namuliensis I.Darbysh.& T.Harris	sp	herb	CR B1ab(iii)+2ab(iii)	T	1900	C/F									1
Acanthaceae	Sclerochiton hirsutus Vollesen	sp	shr	VU D2		1150-1400	C/F								1	1
Achariaceae	Rawsonia burtt-davyi (Edlin) F.White	sp	tree	CR B1ab(ii,iii,v)+2ab(ii,iii,v)		1000-1950	C/F				1
Anacardiaceae	Searsia monticola (Meikle) Moffett	sp	sshr			1850-2350	O				1
Apiaceae	Diplolophium buchananii (Oliv.) C.Norman subsp. buchananii	subsp	herb	LC		900-2280	O	1		1			1			1				1
Apiaceae	Pimpinella mulanjensis C.C.Towns.	sp	herb	LC		1850-2300	O				1					1
Apocynaceae	Ceropegia nutans (Bruyns) Bruyns	sp	herb	VU D1+2		1400-1500	O									1
Apocynaceae	Cynanchum oresbium (Bruyns) Goyder	sp	succ	VU D2		700-900	O													1						1
Apocynaceae	Schizoglossum barbatum Britten & Rendle	sp	herb			2000	O				1
Apocynaceae	Secamone stuhlmannii K.Schum.	subsp	cl		T	1200-1800	O			1
Asphodelaceae	Aloe chabaudii Schönland var. mlanjeana Christian	var	succ			900-1525	O				1															1
Asphodelaceae	Aloe rulkensii T.A.McCoy & O.J.Baptista	sp	succ	CR B1ab(iii)+2ab(iii); D		1700	O													1
Asphodelaceae	Aloe torrei I.Verd.& Christian	sp	succ	DD		1500-1600	O									1
Asphodelaceae	Kniphofia mulanjeana S.Blackmore	sp	herb			2700-3000	O				1
Asteraceae	Afroaster milanjiensis (S.Moore) J.C.Manning & Goldblatt (=Vernonia milanjiana)	sp	herb			1900-2200	O				1
Asteraceae	Berkheya johnstoniana Britten	sp	herb			1950-2100	O				1
Asteraceae	Bothriocline milanjiensis (S.Moore) Wild & G.V.Pope	sp	herb			1800-2400	O				1
Asteraceae	Bothriocline moramballae (Oliv.& Hiern) O.Hoffm.	sp	herb	LC		900-1750	C/F									1				1	1				1
Asteraceae	Helichrysum bullulatum S.Moore	sp	sshr			1800-2000	O				1
Asteraceae	Helichrysum dilucidum S.Moore	sp	herb			1800-2150	C/F				1
Asteraceae	Helichrysum lastii Engl.	sp	sshr	LC		1500-2200	O			1	1					1
Asteraceae	Helichrysum polioides B.L.Burtt	sp	herb			1900-2100	O				1
Asteraceae	Helichrysum whyteanum Britten	sp	sshr			1850-2200	O				1
Asteraceae	Lopholaena whyteana (Britten) E.Phillips & C.A.Sm.	sp	herb			2100	O				1
Asteraceae	Senecio peltophorus Brenan	sp	herb	LC		1600-2100	O				1				1	1
Balsaminaceae	Impatiens quisqualis Launert	sp	herb			1800	C/F				1
Balsaminaceae	Impatiens shirensis Baker f.	sp	shr			2100	C/F				1
Begoniaceae	Begonia brevibracteata Kupicha	sp	herb			850-1750	C/F			1	1
Begoniaceae	Begonia nyassensis Irmsch.	sp	herb			1830-2000	O			1	1
Buxaceae	Buxus nyasica Hutch.	sp	shr	EN B1ab(ii,iii,iv)+2ab(ii,iii,iv)		1200-1500	C/F				1		1
Campanulaceae	Cyphia brummittii Thulin	sp	herb			1950-2300	O				1
Campanulaceae	Cyphia decora Thulin	sp	herb			1800-2000	O				1
Campanulaceae	Lobelia blantyrensis E.Wimm.	sp	herb			1800-2300	O			1	1		1			1
Cleomaceae	Sieruela densifolia (C.H.Wright) Roalson & J.C.Hall (=Cleome densifolia)	sp	herb			1800-2050	O				1
Commelinaceae	Cyanotis namuliensis Faden INED.	sp	epi	LC		1800-2000	O									1
Crassulaceae	Crassula morrumbalensis R.Fern.	sp	suc	CR B1ab(iii)	T	1000	O																		1
Crassulaceae	Crassula zombensis Baker f.	sp	suc	LC		1200-1900	O			1						1
Cuppresaceae	Widdringtonia whytei Rendle	sp	tree	CR A2acde; C1; D		1800-2550	C/F				1
Ericaceae	Erica austronyassana Alm & T.C.E.Fr.	sp	sshr			2000-3000	O				1
Ericaceae	Erica milanjiana Bolus	sp	sshr			1800-2400	O				1
Ericaceae	Erica nyassana (Alm & T.C.E.Fr.) E.G.H.Oliv.	sp	sshr	EN B1ab(iii,iv,v)+2ab(iii,iv,v)		1800-2150	O				1
Eriocaulaceae	Eriocaulon mulanjeanum S.M.Phillips	sp	herb			1600-1800	O			1	1					1	1
Euphorbiaceae	Euphorbia decliviticola L.C.Leach	sp	succ	LC		650-1350	O						1?			1			1	1
Euphorbiaceae	Euphorbia mlanjeana L.C.Leach	sp	succ			1000-1800	O	1			1					1				1				1
Euphorbiaceae	Euphorbia namuliensis Bruyns	sp	succ	LC	T	800-1200	O									1
Euphorbiaceae	Euphorbia whyteana Baker f.	sp	succ			1800-2100	O				1
Fabaceae	Crotalaria namuliensis Polhill & T.Harris	sp	herb	LC		1800-1950	O									1
Fabaceae	Crotalaria torrei Polhill	sp	shr	LC		1700-1900	O									1
Fabaceae	Indigofera namuliensis Schrire	sp	herb	DD	T	1400	O									1
Fabaceae	Rhynchosia clivorum S.Moore subsp. gurueensis Verdc.	subsp	shr	DD	T	1900	O									1
Fabaceae	Rhynchosia torrei Verdc.	sp	sshr	LC		1300-2100	O									1
Fabaceae	Tephrosia whyteana Baker f. subsp. gemina Brummitt	subsp	shr	CR B1ab(iii)+2ab(iii)		1500	O									1
Fabaceae	Tephrosia whyteana Baker f. subsp. whyteana	sp/subsp	shr	EN B1ab+B2ab		1350-2000	O				1
Geraniaceae	Geranium mlanjense J.R.Laundon	sp	herb			1830-2200	O				1
Geraniaceae	Geranium vagans Baker subsp. whytei (Baker) J.R.Laundon	subsp	herb			1500-1700	O			1
Gesneriaceae	Streptocarpus dolichanthus Hilliard & B.L.Burtt	sp	epi			1200-1800	C/F				1
Gesneriaceae	Streptocarpus hirtinervis C.B.Clarke	sp	epi			1600-2200	C/F			1	1		1			1
Gesneriaceae	Streptocarpus leptopus Hilliard & B.L.Burtt	sp	epi	EN B2ab(iii)		900-1550	C/F				1											1
Gesneriaceae	Streptocarpus milanjianus Hilliard & B.L.Burtt	sp	epi	VU D2		1700-1950	C/F				1				1
Gesneriaceae	Streptocarpus myoporoides Hilliard & B.L.Burtt	sp	epi	EN B1ab(iii)+2ab(iii)		900-1500	C/F													1	1
Gesneriaceae	Streptocarpus nimbicola Hilliard & B.L.Burtt	sp	epi			1500-2150	O				1
Iridaceae	Gladiolus bellus C.H.Wright	sp	geo	DD		1300-2200	O				1
Lamiaceae	Clinopodium vernayanum (Brenan) Ryding	sp	herb			1800-2200	O				1
Lamiaceae	Coleus crassus (N.E.Br.) Culham	sp	shr			1600-2200	O				1
Lamiaceae	Coleus cucullatus (A.J.Paton) A.J.Paton (=Plectranthus cucullatus)	sp	shr	VU D2		900-1150	O													1
Lamiaceae	Coleus namuliensis E.Downes & I.Darbysh.	sp	herb	LC		2000-2100	O									1
Lamiaceae	Coleus zombensis (Baker) Mwany.	sp	sshr			1000-2100	O			1	1
Lamiaceae	Equilabium dissectum (Brenan) Mwany.& A.J.Paton (=Plectranthus dissectus)	sp	herb			1800-2200	O			1	1
Lamiaceae	Plectranthus elegans Britten	sp	shr			1500-2000	C/F			1	1
Lamiaceae	Plectranthus guruensis A.J.Paton	sp	herb	EN B1ab(iii)+2ab(iii)		1000-1500	C/F									1
Lamiaceae	Plectranthus mandalensis Baker	sp	herb	VU B1ab(iii)+2ab(iii)		1100-2200	C/F				1					1				1
Lamiaceae	Stachys didymantha Brenan	sp	herb			1800-2000	O				1					1
Linderniaceae	Crepidorhopalon namuliensis I.Darbysh.& Eb.Fisch.	sp	herb	LC		1730-1870	O									1
Loranthaceae	Agelanthus patelii Polhill & Timberlake	sp	para	EN B1ab(iii)+2ab(iii)		1480-1720	C/F				1					1
Loranthaceae	Helixanthera schizocalyx T.Harris, I.Darbysh.& Polhill	sp	para	EN B1ab(iii)+2ab(iii)		1650	C/F								1	1
Malvaceae	Dombeya lastii K.Schum.	sp	shr	EN B1ab(iii)+2ab(iii)		1050-1250	W									1
Malvaceae	Dombeya leachii Wild	sp	shr	EN B1ab(iii)+2ab(iii)		550-1400	W													1
Melastomataceae	Dissotis johnstoniana Baker f. vars. johnstoniana & strigosa Brenan	sp(+var)	shr			1800-2200	O				1					1
Melastomataceae	Memecylon nubigenum R.D.Stone & I.G.Mona	sp	tree	EN B1ab(iii)+B2ab(iii)		1600-1700	C/F				1					1				1
Orchidaceae	Brownleea mulanjiensis H.P.Linder	sp	geo			2200-2400	O				1
Orchidaceae	Cynorkis brevicalcar P.J.Cribb	sp	geo	DD		1700-2300	O				1
Orchidaceae	Cynorkis buchananii Rolfe	sp	geo			1200-2000	O			1	1
Orchidaceae	Holothrix johnstonii Rolfe	sp	geo	DD		1300-2300	O			1	1		1
Orchidaceae	Polystachya johnstonii Rolfe vars. johnstonii + roseopurpurea la Croix & P.J.Cribb	sp(+var)	epi			1350-2300	O			1	1		1			1
Orchidaceae	Polystachya lawrenceana Kraenzl.	sp	epi			1350-1800	O			1	1
Orchidaceae	Polystachya purpureobracteata P.J.Cribb & la Croix	sp	epi			1200-1550	C/F				1
Orchidaceae	Polystachya songaniensis G.Will.	sp	epi			1400-2400	O			1	1				1
Orchidaceae	Satyrium afromontanum la Croix & P.J.Cribb	sp	geo			2100-2400	O				1
Orobanchaceae	Buchnera namuliensis Skan	sp	herb	DD		1800	O									1
Peraceae	Clutia brassii Brenan	sp	shr			1800-2100	O				1
Peraceae	Clutia conferta Hutch.	sp	shr			2100-2600	O				1
Phyllanthaceae	Phyllanthus confusus Brenan	sp	shr			1700-2300	O				1
Poaceae	Alloeochaete geniculata Kabuye	sp	gram			2000	O				1
Poaceae	Alloeochaete gracillima Kabuye	sp	gram			2200	O				1
Poaceae	Alloeochaete namuliensis Chippind.	sp	gram	VU D2		1500	O									1
Poaceae	Alloeochaete oreogena Launert	sp	gram			1800-2100	O				1
Poaceae	Baptorhachis foliacea (Clayton) Clayton	sp	gram	DD	T	900	O													1
Poaceae	Digitaria appropinquata Goetgh.	sp	gram	DD	T	1500	O									1
Poaceae	Digitaria trinervis Van der Veken	sp	gram			1200-1950	O				1
Poaceae	Eragrostis fastigiata Cope	sp	gram			2000-2150	O				1
Poaceae	Eragrostis sylviae Cope	sp	gram		T	2100	O				1
Poaceae	Panicum nymphoides Renvoize	sp	gram	DD		2100	O				1
Podostemaceae	Inversodicraea torrei (C.Cusset) Cheek (=Ledermannielaa torrei)	sp	herb	VU D2		2000	Aq									1
Polygalaceae	Polygala adamsonii Exell	sp	herb	LC		1300-2300	O				1					1				1
Primulaceae	Lysimachia oligantha (P.Taylor) U.Manns & Anderb. (=Anagallis oligantha)	sp	herb	VU D2		1800-2000	O				1
Proteaceae	Faurea racemosa Farmar	sp	tree	EN B2ab(iii,v)		1370-2200	C/F			1	1				1	1
Proteaceae	Protea caffra Meisn. subsp. nyasae (Rendle) Chisumpa & Brummitt	shr	shr			1800-2450	O				1
Restionaceae	Platycaulos mlanjiensis (H.P.Linder) H.P.Linder & C.R.Hardy (=Restio)	sp	gram			1700-2200	O				1
Rubiaceae	Oldenlandia verrucitesta Verdc.	sp	herb		T	800	O																1
Rubiaceae	Pavetta chapmanii Bridson	sp	shr	VU B1ab(iii)		950-2100	C/F			1	1			1		1						1
Rubiaceae	Pavetta gurueensis Bridson	sp	shr	VU D2		1000-1400	C/F								1	1
Rubiaceae	Pentas zanzibarica (Klotzsch) Vatke subsp. milangiana (Verdc.) Verdc.	subsp	herb	LC		750-2300	C/F				1		1		1	1				1		1
Rubiaceae	Polysphaeria harrisii I.Darbysh.& C.Langa	sp	shr	EN B1ab(iii)+2ab(iii)		900-1600	C/F								1								1
Rubiaceae	Polysphaeria ribauensis I.Darbysh.& C.Langa	sp	shr	EN B1ab(iii)+2ab(iii)		1100-1400	C/F													1
Rubiaceae	Pyrostria chapmanii Bridson	sp	tree	EN B1ab(iii)+2ab(iii)		900-2000	C/F				1					1				1
Rutaceae	Vepris elegantissima F.White & Pannell	sp	tree	CR B1ab(iii)+2ab(iii)		900-1000	C/F				1
Rutaceae	Vepris macedoi (Exell & Mendonça) Mziray	sp	shr	EN B1ab(iii)+2ab(iii)		1050-1200	C/F													1	1
Rutaceae	Vepris sp. nov. "mabuensis" INED.	sp	shr	LC		950-1600	C/F								1
Sapindaceae	Deinbollia nyasica Exell	sp	tree	CR B1ab(ii,iii,v)c(ii)+2ab(ii,iii,v)c(ii)	T	850-1000	C/F					1
Sapotaceae	Synsepalum muelleri (Kupicha) T.D.Penn.	sp	tree	LC		900-1900	C/F				1			1	1	1				1
Thymelaeaceae	Gnidia chapmanii B.Peterson	sp	shr	LC		1250-2100	O				1					1
Velloziaceae	Xerophyta splendens (Rendle) N.L.Menezes	sp	sshr	LC		1650-2400	O				1					1
Vitaceae	Cissus aristolochiifolia Planch.	sp	cl	VU B1ab(iii)+2ab(iii)		1000-1850	W			1	1		1			1		1		1
Xyridaceae	Xyris makuensis N.E.Br.	sp	herb	LC		1600-2300	O				1					1
Zamiaceae	Encephalartos gratus Prain	sp	tree	VU A4cd		650-900	O			1	1					1						1			1
	Life forms:							2	0	23	85	1	8	2	11	50	1	1	1	19	3	4	2	1	3	2
	tree = tree	Total: 127 CoE endemics
	shr = shrub (multistemmed)
	sshr - sub-shrub (<1 m high)
	cl = climber or liana
	herb = herb (incl. grass)
	gram = graminoid, grass, sedge
	epi = epiphyte or lithophyte
	geo = geophyte (with large underground storage organ)
	succ = succulent
	para = parasite
	Habitats:
	C/F - Closed (principally forests, forest margins)
	O - Open (principally montane grassland, rocks/cliffs, shrubland)
	W - Woodland (also links to miombo)
	Aq - Aquatic

## Sheet: Mammals
Order	Family	Taxon	End. rank	IUCN status	Type only	alt.	Habitat	Mangochi	Liwonde	Zomba-Malosa	Mulanje + Mchese	Thyolo Mt	Mts Soche, Ndirande, Chiradzulu	Chiperone	Mabu	Namuli	Pico Muli	Lico	Inago	Ribáuѐ & Mpaluwe	Nallume (Chinga)	Tumbine (Milange)	Mt Ile (Errego)	Mitucue	Morrumbala	OTHER
Chiroptera	Rhinolophidae	Rhinolophus mabuensis	sp	Endangered B2ab(iii)			F								1				1
Rodentia	Sciuridae	Paraxerus vincenti	sp	Endangered B1ab(iii,v)			F									1
Rodentia	Muridae	Grammomys selousi "lineage se2"	sp	DD			F/W											1
Eulipotyphla	Soricidae	Crocidura olivieri clade VIII	sp	DD											1		1	1
								0	0	0	0	0	0	0	2	1	1	2	1	0	0	0	0	0	0	0

## Sheet: Birds
Order	Family	Taxon	End. rank	IUCN status	Type only	alt.	Habitat	Mangochi	Liwonde	Zomba-Malosa	Mulanje + Mchese	Thyolo Mt	Mts Soche, Ndirande, Chiradzulu	Chiperone	Mabu	Namuli	Pico Muli	Lico	Inago	Ribáuѐ & Mpaluwe	Nallume (Chinga)	Tumbine (Milange)	Mt Ile (Errego)	Mitucue	Morrumbala	OTHER
Piciformes	Ramphastidae	Cryptolybia olivacea belcheri (Green Barbet)		Least Concern			F					Extinct			1	1
Passeriformes	Cisticolidae	Apalis (thoracica) flavigularis (Yellow-throated Apalis)		Endangered B1ab(i,ii,iii,v)			F			1	1
Passeriformes	Cisticolidae	Apalis (thoracica) lynesi (Namuli Apalis)		Endangered B1ab(ii,iii,iv,v)			F								1	1
Passeriformes	Cisticolidae	Apalis melanocephala adjacens (Black-headed Apalis)		Least Concern			F	1	1	1			Extinct
Passeriformes	Cisticolidae	Apalis melanocephala fuliginosa (Black-headed Apalis)		Least Concern			F				1	Extinct
Passeriformes	Muscicapidae	Chamaetylas choloensis (Cholo Alethe)		Vulnerable B2ab(i,ii,iii,iv,v)			F	Extinct	1	1	1	Extinct	Extinct	1	1	1			1
Passeriformes	Muscicapidae	Cossypha anomala anomala (Olive-flanked Robin-chat)		Least Concern			F				1					1
Passeriformes	Turdidae	Geokichla guttata belcheri (Spotted Ground Thrush)		Vulnerable C2a(i)			F				1	Extinct	Extinct		1	1
								1	2	3	5	0	0	1	4	5	0	0	1	0	0	0	0	0	0	0

## Sheet: Reptiles
Order	Family	Taxon	End. rank	IUCN status	Type only	Elevation	Habitat	Mangochi	Liwonde	Zomba-Malosa	Mulanje + Mchese	Thyolo Mt	Mts Soche, Ndirande, Chiradzulu	Chiperone	Mabu	Namuli	Pico Muli	Lico	Inago	Ribáuѐ & Mpaluwe	Nallume (Chinga)	Tumbine (Milange)	Mt Ile (Errego)	Mitucue	Morrumbala	OTHER
Squamata	Viperidae	Atheris mabuensis	sp	Endangered B1ab(iii)+2ab(iii)		990-1600	F								1	1
Squamata	Colubridae	Dipsadoboa flavida flavida	subsp	NA		800-1000 (estimated)	W/O				1
Squamata	Colubridae	Dipsadoboa montisilva	sp	Near Threatened B1b(iii)+2b(iii)		920-1645	F								1					1
Squamata	Gekkonidae	Lygodactylus aff. rex	sp	NA		900-1800	F/O							1	1			1	1
Squamata	Gekkonidae	Lygodactylus rex	sp	Near Threatened B1b(iii)		825-1860	F/W/O				1
Squamata	Gekkonidae	Lygodactylus bonsi	sp	Least Concern		2030-2955	O				1
Squamata	Gekkonidae	Lygodactylus regulus	sp	Near Threatened B1b(iii)+2b(iii)		1295-2000	W/O									1
Squamata	Gekkonidae	Lygodactylus aff. angularis	sp	NA		1055-1140	W/O													1
Squamata	Scincidae	Melanoseps aff. ater	sp	NA		530-2000	F							1	1	1	1		1	1
Squamata	Chamaeleonidae	Nadzikambia baylissi	sp	Near Threatened B1b(i,iii); D2		920-970	F								1
Squamata	Chamaeleonidae	Nadzikambia mlanjensis	sp	Endangered B1ab(i,ii,iii,v)+2ab(i,ii,iii,v)		630-1880	F				1
Squamata	Chamaeleonidae	Nadzikambia aff. baylissi	sp	NA		1020-1385	F							1		1			1	1
Squamata	Cordylidae	Platysaurus mitchelli	sp	Least Concern		900-1950	W/O				1
Squamata	Scincidae	Panaspis aff. wahlbergi	sp	NA		840-1700	O				1
Squamata	Scincidae	Proscelotes mlanjensis	sp	Not accepted as valid species at present. Not on IUCN		1860-2070	W/O				1
Squamata	Chamaeleonidae	Rhampholeon bruessoworum	sp	Critically Endangered B1ab(i,ii,iii)		787-1348	F												1
Squamata	Chamaeleonidae	Rhampholeon chapmanorum	sp	Critically Endangered B1ab(i,ii,iii,iv,v)		940- 1065	F
Squamata	Chamaeleonidae	Rhampholeon maspictus	sp	Near Threatened B1b(i,iii); D2		920-1645	F								1
Squamata	Chamaeleonidae	Rhampholeon nebulauctor	sp	Vulnerable D2		1020-1290	F							1
Squamata	Chamaeleonidae	Rhampholeon platyceps	sp	Endangered B1ab(ii,iii,v)+2ab(ii,iii,v)		1600-2225	F				1
Squamata	Chamaeleonidae	Rhampholeon aff. tilburyi	sp	NA		1610-1840	F									1
Squamata	Chamaeleonidae	Rhampholeon tilburyi	sp	Endangered B1ab(i,ii,iii)+2ab(i,ii,iii)		560-1620	F								1	1	1			1	1
								0	0	0	8	0	0	4	7	6	2	1	4	5	1	0	0	0	0

## Sheet: Amphibians
Order	Family	Taxon	End. rank	IUCN status	Type only	Elevation	Habitat	Mangochi	Liwonde	Zomba-Malosa	Mulanje + Mchese	Thyolo Mt	Mts Soche, Ndirande, Chiradzulu	Chiperone	Mabu	Namuli	Pico Muli	Lico	Inago	Ribáuѐ & Mpaluwe	Nallume (Chinga)	Tumbine (Milange)	Mt Ile (Errego)	Mitucue	Morrumbala	OTHER
Anura	Pyxicephalidae	Amietia johnstoni	sp	Endangered B1ab(iii)		1850-2090	O/Aq				1
Anura	Arthroleptidae	Arthroleptis francei	sp	Vulnerable B1ab(iii)		430-1890	F/O			?	1
Anura	Arthroleptidae	Arthroleptis cf. francei	sp	NA		850-1060	F							1	1	1	1	1	1	1
Anura	Brevicipitidae	Breviceps aff. mossambicus	sp	NA		1240-1550	F									1	1		1
Anura	Hyperoliidae	Hyperolius spinigularis	sp	Vulnerable B1ab(iii)		800-1600	F/W				1					1
Anura	Pyxicephalidae	Nothophryne baylissi	sp	Endangered B1ab(i,iii)		1110-1700	O									1
Anura	Pyxicephalidae	Nothophryne broadleyi	sp	Endangered B1ab(iii)		900-2000	O				1
Anura	Pyxicephalidae	Nothophryne aff. baylissi	sp	NA		640-740	O/W											1
Anura	Pyxicephalidae	Nothophryne inagoensis	sp	Endangered B1ab(i,iii)		1250-1310	O												1
Anura	Pyxicephalidae	Nothophryne ribauensis	sp	Endangered B1ab(i,iii)		590-1560	O													1
Anura	Scolecomorphidae	Scolecomorphus aff. kirkii	sp	NA		920-1160	F							1	1	1	1		1	1
								0	0	0	4	0	0	2	2	5	3	2	4	3	0	0	0	0	0

## Sheet: Crabs
Order	Family	Taxon	End. rank	IUCN status	Type only	alt.	Habitat	Mangochi	Liwonde	Zomba-Malosa	Mulanje + Mchese	Thyolo Mt	Mts Soche, Ndirande, Chiradzulu	Chiperone	Mabu	Namuli	Pico Muli	Lico	Inago	Ribáuѐ & Mpaluwe	Nallume (Chinga)	Tumbine (Milange)	Mt Ile (Errego)	Mitucue	Morrumbala	OTHER
Decapoda	Potamonautidae	Maritonautes namuliensis	sp	DD												1
Decapoda	Potamonautidae	Potamonautes mulanjeensis	sp	DD							1
Decapoda	Potamonautidae	Maritonautes licoensis	sp	DD														1
Decapoda	Potamonautidae	Maritonautes choloensis	sp	Least Concern								1
Decapoda	Potamonautidae	Arcopotamonautes sp no 1 (Mangochi)	sp	DD				1
Decapoda	Potamonautidae	Arcopotamonautes sp nov 2 (Chiperone)	sp	DD										1
								1	0	0	1	1	0	1	0	1	0	1	0	0	0	0	0	0	0	0

## Sheet: Butterflies
Order	Family	Taxon	End. rank	IUCN status	Type only	alt.	Habitat	Mangochi	Liwonde	Zomba-Malosa	Mulanje + Mchese	Thyolo Mt	Mts Soche, Ndirande, Chiradzulu	Chiperone	Mabu	Namuli	Pico Muli	Lico	Inago	Ribáuѐ & Mpaluwe	Nallume (Chinga)	Tumbine (Milange)	Mt Ile (Errego)	Mitucue	Morrumbala	OTHER
Lepidoptera	Lycaenidae	Alaena lamborni	sp	Vulnerable B1ab (iii)+2ab(iii)			W				1		1			1			1
Lepidoptera	Lycaenidae	Alaena ochracea	sp				W			1
Lepidoptera	Lycaenidae	Baliochila nyasae	sp				W				1					1
Lepidoptera	Lycaenidae	Cooksonia aliciae	sp				W	1
Lepidoptera	Lycaenidae	Lepidochrysops delicata	sp	Endangered B1ab(i,ii,iii,v)+2ab(i,ii,iii,v)			W/O			1	1
Lepidoptera	Lycaenidae	Lepidochrysops neavei	sp				W/O			1	1
Lepidoptera	Lycaenidae	Leptomyrina congdoni	sp				O								1	1			1
Lepidoptera	Lycaenidae	Uranothauma (namuli)	sp				W/O									1
Lepidoptera	Lycaenidae	Uranothauma confusum	sp				W/O			1	1
Lepidoptera	Riodinidae	Afriodinia lico	sp				F											1
Lepidoptera	Lycaenidae	Axiocerses bamptoni	sp				F				1				1	1
Lepidoptera	Lycaenidae	Baliochila sp. (Mabu)	sp				F								1
Lepidoptera	Lycaenidae	Baliochila sp. (Mangochi)	sp				F	1
Lepidoptera	Lycaenidae	Baliochila woodi	sp	Vulnerable B2ab(iii)			F				1
Lepidoptera	Nymphalidae	Charaxes margaretae	sp				F				1				1	1			1
Lepidoptera	Nymphalidae	Charaxes martini	sp				F			1	1
Lepidoptera	Nymphalidae	Cymothoe baylissi	sp	Endangered B1ab (iii)+2ab(iii)			F								1	1			1
Lepidoptera	Nymphalidae	Cymothoe melanjae	sp				F				1
Lepidoptera	Nymphalidae	Cymothoe (mangochi)	sp				F	1
Lepidoptera	Nymphalidae	Cymothoe zombana	sp				F		1	1
Lepidoptera	Lycaenidae	Epamera malaikae	sp	Endangered B1ab(iii)			F								1	1
Lepidoptera	Lycaenidae	Epamera handmani	sp				F						1
Lepidoptera	Lycaenidae	Philiolaus cf stewarti	sp				F			1
Lepidoptera	Lycaenidae	Philiolaus collinsi	sp				F									1
Lepidoptera	Lycaenidae	Iolaus (mabu)	sp				F								1
Lepidoptera	Nymphalidae	Neptis neavei	sp				F				1			1	1	1
Lepidoptera	Nymphalidae	Neptis collinsi	sp				F								1
Lepidoptera	Pieridae	Mylothris similis	sp				F				1					1
Lepidoptera	Nymphalidae	Bicyclus (Mabu)	sp				F								1	1			1
Lepidoptera	Nymphalidae	Acraea cf ansorgi	sp				W/O						1
Lepidoptera	Pieridae	Mylothris seminigra mangochi	ssp				F	1
Lepidoptera	Nymphalidae	Neocoenyra bioculata sspnov	ssp				O								1	1			1
Lepidoptera	Nymphalidae	Charaxes martini helenae	ssp				F			1
Lepidoptera	Nymphalidae	Cymothoe baylissi monicae	ssp	Endangered B1ab (iii)+2ab(iii)			F												1
Lepidoptera	Nymphalidae	Cymothoe baylissi poppyana	ssp	Endangered B1ab (iii)+2ab(iii)			F								1
Lepidoptera	Nymphalidae	Cymothoe coranus sspnov	ssp				F														1
Lepidoptera	Papilionidae	Papilio pelodurus allani	ssp				F								1
Lepidoptera	Nymphalidae	Pseudathyma plutonica sspnov	ssp				F									1					1
Lepidoptera	Hesperiidae	Metisella ssp nov	ssp				F								1
								4	1	8	12	0	3	1	14	14	0	1	7	0	2	0	0	0	0	0
